# Supplementary material for: Tick-borne Pathogen Detection and Its Association with Alterations in Packed Cell Volume of Dairy Cattle in Thailand
Source: Animals (Basel). 2023 Sep 7;13(18):2844. doi: 10.3390/ani13182844 (PMC10525745; doi:10.3390/ani13182844)
Supplement: Supplementary file 1 [file animals-13-02844-s001.zip]

Archive with 1 entries (1 files):
- animals-2516410-supplementary.xlsx
