# Supplementary material for: Tick-borne Pathogen Detection and Its Association with Alterations in Packed Cell Volume of Dairy Cattle in Thailand
Source: Animals (Basel). 2023 Sep 7;13(18):2844. doi: 10.3390/ani13182844 (PMC10525745; doi:10.3390/ani13182844)
Supplement: Supplementary file 1 [file animals-13-02844-s001.zip › animals-2516410-supplementary.xlsx]

## Sheet: SuppTab1
Table S1. PCR assays used in this study.
Pathogen	Target Gene	Primer sequence (5’->3’)	Target size (bp)	Reference
Babesia bigemina	RAP-1a	GAGTCTGCCAAATCCTTAC	879	Terkawi et al., 2011
		TCCTCTACAGCTGCTTCG
		AGCTTGCTTTCACAACTCGCC	412
		TTGGTGCTTTGACCGACGACA
Babesia bovis	SBP-2	CTGGAAGTGGATCTCATGCAAC	1236	AbouLaila et al., 2010
		TCACGAGCACTCTACGGCTTTGCAG
		GAATCTAGGCATATAAGGCAT	580
		ATCCCCTCCTAAGGTTGGCTAC
Theileria orientalis	MPSP	CTTTGCCTAGGATCTTCCT	777	Ota et al., 2009
		ACGGCAAGTGGTGAGAACT
Anaplasma marginale	groEL	TCCTGGCTCAGAACGAACGCTGGCGGC	866	Ybañez et al., 2012
		AGTCACTGACCCAACCTTAAATGGCTG
		GTCGAACGGATTATTCTTTATAGCTTGC	618-768
		CCCTTCCGTTAAGAAGGATCTAATCTCC
Apicomplexa (Babesia, Theileria, Hepatozoon)	18S rRNA	GTGAAACTGCGAATGGCTCATTAC	~1400-1600	Masatani et al., 2017
		AAGTGATAAGGTTCACAAAACTTCCC
		GGCTCATTACAACAGTTATAGTTTATTTG
		CGGTCCGAATAATTCACCGGAT
Rhoptry-associated protein-1a (RAP-1a); spherical body protein-2 (SBP-2); major piroplasm surface protein (MPSP); heat shock chaperone (groEL); ribosomal riboxynucleic acid (rRNA)
